# Supplementary material for: Protein arginine methyltransferase 5 is a key regulator of the MYCN oncoprotein in neuroblastoma cells
Source: Mol Oncol. 2014 Nov 15;9(3):617–27. doi: 10.1016/j.molonc.2014.10.015 (PMC4359099; doi:10.1016/j.molonc.2014.10.015)
Supplement: Supplementary file 1 — Supplementary Table 1 Sequences of primers and short interfering RNAs used in this study, together with details of antibodies used for various applications. [file MOL2-9-617-s006.xlsx]

## Sheet: Primers and Abs
REAL-TIME PRIMERS
Gene	Assay	Forward	Sequence(5'-3')	Reverse	Sequence(5'-3')
MYCN	Real-time PCR	MYCNRQF1	CCTCAGTACCTCCGGAGAGGAC	MYCNRQR1	TGGGAAGGCATCGTTTGAGGATCA
NGFR	Real-time PCR	p75NTR-for	ACCTCATCCCTGTCTATTGC	p75NTR-REV	CGGCTGTTGGCTCCTTGC
NTRK1	Real-time PCR	NTRK-A-for	ACGCTGCTCCTTGTGCTC	NTRK-A-rev	ACTGAAGTATTGTGGGTTC
PRMT5	Real-time PCR	PRMT5-v2f	CCTGTGGAGGTGAACACAGT	PRMT5-v2rev	AGAGGATGGGAAACCATGA
RBL2	Real-time PCR	RBL2-F	TTGTTGGGTGCTTTTTATATATG	RBL2-rev	TTTCCATAAACTAAGTCCAAAGC
ST7	Real-time PCR	ST7-F	CCCCTAATTGCTTCCTCTACC	ST7-rev	CCAAGAGAATATAAGCAGTTGCA
TBP	Real-time PCR	TBPRQF	GCCCGAAACGCCGAATAT	TBPRQR	CCGTGGTTCGTGGCTCTCT
SHORT-INTERFERING RNAs
PRMT5-1			ACC GCU AUU GCA CCU UGG A
PRMT5-2			GGA CCU GAG AGA UGA UAU A
CARM1-1			CAU GAU GCA GGA CUA CGU G
EZH2-3			GCU GAA GCC UCA AUG UUU A
MYCN-1			CCC GGA CGA AGA UGA CUU CUA
MYCN-2			CGU GCC GGA GUU GGU AAA GAA
Negative Control			UGG UUU ACA UGU UUU CUG A
Protein/Epitope	Antibody	Manufacturer	Catalog #	Application	Dilution
PRMT5	C-20	Santa Cruz	sc-22132	Western blot	1:1000
MYCN	B8.4 B	Santa Cruz	sc-53993	Western blot	1:1000
EZH2	AC22	Cell Signalling	3147	Western blot	1:1000
CARM1		Bethyl Labs	A300-421A	Western blot	1:1000
β-Actin	AC-74	SIGMA	A5316	Western blot	1:10000
cleaved PARP	ab32064	Abcam		Western blot	1:10000
PARP	46-D11	Cell Signalling	9532	Western blot	1:2000
Normal rabbit IgG		Millipore	PP64B	Immunoprecipitation
Normal mouse IgG		Millipore	12-371B	Immunoprecipitation
MYCN	B8.4 B	Santa Cruz	sc-53993	Immunoprecipitation
PRMT5		Abcam	ab-31751	Immunoprecipitation/IHC
